# Supplementary material for: Association between Biomarkers of Cardiovascular Diseases and the Blood Concentration of Carotenoids among the General Population without Apparent Illness
Source: Nutrients. 2020 Jul 31;12(8):2310. doi: 10.3390/nu12082310 (PMC7469056; doi:10.3390/nu12082310)
Supplement: Supplementary file 1 [file nutrients-12-02310-s001.zip]

Archive with 1 entries (1 files):
- nutrients-837869-supplementary.docx
